# Supplementary material for: A Welfare Assessment Tool to Harmonize Care and Management for Research Rabbits
Source: Animals (Basel). 2026 Apr 17;16(8):1229. doi: 10.3390/ani16081229 (PMC13114067; doi:10.3390/ani16081229)
Supplement: Supplementary file 1 [file animals-16-01229-s001.zip]

Archive with 3 entries (3 files):
- S2 RbtWAT Worksheet - Site level - EN.pdf
- S3 CoC Site Worksheets - English.pdf
- S1 RbtWAT Worksheet - Room level - EN.pdf
